# Supplementary material for: How Does Public Service Motivation Affect the Proactive Service Behaviors of Grid Workers? A Study of Survey Evidence from Eastern China
Source: Behav Sci (Basel). 2024 Feb 20;14(3):148. doi: 10.3390/bs14030148 (PMC10967981; doi:10.3390/bs14030148)
Supplement: Supplementary file 1 [file behavsci-14-00148-s001.zip]

Archive with 1 entries (1 files):
- behavsci-2786968-supplementary.pdf
